# Supplementary material for: Integrative Analysis Identifies TCIRG1 as a Potential Prognostic and Immunotherapy-Relevant Biomarker Associated with Malignant Cell Migration in Clear Cell Renal Cell Carcinoma
Source: Cancers (Basel). 2022 Sep 21;14(19):4583. doi: 10.3390/cancers14194583 (PMC9558535; doi:10.3390/cancers14194583)
Supplement: Supplementary file 1 [file cancers-14-04583-s001.zip]

Archive with 1 entries (1 files):
- cancers-1880543-supplementary.pdf
